# Supplementary material for: Bleomycin Electrosclerotherapy (BEST) for Slow-Flow Malformations of the Upper Aerodigestive Tract
Source: Biomedicines. 2025 Apr 27;13(5):1055. doi: 10.3390/biomedicines13051055 (PMC12109471; doi:10.3390/biomedicines13051055)
Supplement: Supplementary file 1 [file biomedicines-13-01055-s001.zip]

Archive with 6 entries (6 files):
- Supplementary Video S1A.mov
- Supplementary Video S1B.mov
- Supplementary Video S1C.mov
- Supplementary Video S2A.mov
- Supplementary Video S2B.mov
- Supplementary Video S2C.mov
